# Supplementary material for: Coriander (Coriandrum sativum L.) from Alentejo (South Portugal)—Ethnobotany and Potential Industrial Use
Source: Foods. 2024 Mar 19;13(6):929. doi: 10.3390/foods13060929 (PMC10969941; doi:10.3390/foods13060929)
Supplement: Supplementary file 1 [file foods-13-00929-s001.zip]

Archive with 1 entries (1 files):
- foods-2872601-supplementary.pdf
